# Supplementary material for: Perioperative Chemotherapy for Gastro-Esophageal or Gastric Cancer: Anthracyclin Triplets versus FLOT
Source: Cancers (Basel). 2024 Mar 26;16(7):1291. doi: 10.3390/cancers16071291 (PMC11011191; doi:10.3390/cancers16071291)
Supplement: Supplementary file 1 [file cancers-16-01291-s001.zip]

Archive with 1 entries (1 files):
- cancers-2912306-supplementary.pdf
